# Supplementary material for: Is there a relation between dental anxiety, fear and general psychological status?
Source: PeerJ. 2017 Feb 15;5:e2978. doi: 10.7717/peerj.2978 (PMC5314953; doi:10.7717/peerj.2978)
Supplement: Data S1 [file peerj-05-2978-s001.xlsx]

## Sheet: peerj-14367-rawdata (1)
age	agegroups	sex	mariage	DFS	DAS	BDI	STAI1	STAI2	EDUCATION
19	1	1	2	52	9	4	35	45	2
39	3	1	1	65	12	29	51	49	2
27	2	2	2	29	6	2	22	28	3
45	4	1	1	75	16	15	63	57	1
50	5	2		33	7	4	33	41	4
30	3	2	2	30	5	4	29	37	3
20	2	2	2	60	11	25	54	56	2
50	5	1		38	7	4	27	30	3
53	5	2	1	36	6	7	32	47	4
26	2	2	1	55	11	9	52	37	2
19	1	1	2	55	10	6	37	39	3
32	3	2	1	38	8	7	31	35	4
34	3	2	1	26	6	1	40	30	3
43	4	2	2	27	6	12	28	35	4
44	4	2	2	39	7	2	25	32	3
35	3	1	2	63	12	12	26	39	3
53	5	2	2	31	7	13	35	39	3
18	1	1		82	17	35	52	58	2
36	3	2	2	28	6	12	25	38	4
18	1	1	2	87	15	32	50	54	2
46	4	1	2	44	9	3	26	35	4
22	2	1	1	62	11	38	66	54	1
28	2	2	2	28	7	0	24	26	4
34	3	1	2	27	7	6	31	32	4
30	3	1	2	43	6	15	48	43	3
21	2	2	2	28	7	2	33	37	4
24	2	2	1	20	5	4	38	44	3
36	3	2	2	22	6	3	26	29	3
32	3	1	1	61	14	36	58	56	2
17	1	1	2	69	16	12	62	52	2
34	3	1	1	66	13	22	49	47	2
33	3	2		54	15	17	43	54	3
33	3	1	2	47	7	11	41	57	3
43	4	2	1	31	6	0	26	28	4
42	4	2	1	22	6	5	31	26	4
41	4	1		58	10	15	44	52	3
38	3	2	1	43	7	8	32	33	4
31	3	1	1	44	10	1	42	36	4
29	2	1	1	46	11	13	51	48	3
21	2	2	2	40	8	1	34	40	4
20	2	1	2	54	12	4	31	39	3
39	3	2	1	34	9	1	24	30	4
25	2	2		42	10	3	29	33	4
23	2	2	2	66	11	15	46	47	2
47	4	2	1	22	4	3	24	30	4
27	2	2	2	51	9	7	46	52	3
35	3	1		33	9	7	55	56	3
28	2	1	2	86	15	18	51	58	1
48	4	2	2	29	7	4	26	25	3
46	4	2	1	12	2	4	21	22	4
32	3	2	1	20	8	34	35	42	3
34	3	2	1	62	12	22	63	51	2
24	2	1	2	52	12	31	52	60	3
40	4	2	2	27	5	18	28	26	4
51	5	2	1	52	10	9	40	47	4
18	1	2	2	21	6	6	44	37	4
26	2	2	1	25	4	5	31	35	4
22	2	1		75	13	12	52	58	3
32	3	2	1	22	6	8	28	32	3
55	5	2	2	24	6	0	25	27	4
29	2	2	2	56	11	14	29	53	3
24	2	1	2	72	13	17	60	58	2
38	3	2	1	39	8	10	30	35	3
36	3	1		58	11	2	48	45	3
13	1	1	2	70	20	29	52	54	1
23	2	1	1	51	9	10	38	36	3
29	2	2	1	44	6	15	29	36	3
16	1	1	2	40	8	7	40	35	4
20	2	1	2	52	12	11	44	39	4
41	4	2	2	54	10	15	44	47	3
52	5	2	1	23	5	4	33	27	3
35	3	2	1	34	8	5	30	28	3
46	4	1		54	11	6	35	35	3
35	3	2	1	53	10	2	50	51	3
48	4	2	1	20	5	8	32	35	4
50	5	2		48	5	0	25	28	4
49	4	1	2	37	5	5	38	37	4
38	3	2	1	42	10	6	41	40	4
53	5	2	2	28	4	5	34	35	3
49	4	1		33	5	6	23	32	3
26	2	1	2	76	12	19	53	58	2
46	4	2	1	37	6	2	37	43	3
18	1	1	2	45	13	34	32	32	3
28	2	1	1	63	11	12	37	39	3
45	4	2	2	24	5	9	31	40	3
33	3	2		36	7	9	28	32	3
43	4	2	2	37	7	3	32	36	4
22	2	1	2	49	13	12	53	42	2
26	2	1	2	74	14	13	45	45	2
49	4	2	2	20	5	2	29	28	3
52	5	2	1	26	5	0	24	31	3
40	4	1	2	55	11	26	47	37	4
57	5	2	1	35	7	9	30	32	4
19	1	1	2	67	15	33	61	58	2
39	3	1	2	60	18	20	56	55	2
42	4	1	2	57	9	16	45	46	3
53	5	2	2	35	8	8	35	37	3
60	6	1	2	44	13	13	39	40	3
18	1	1		72	17	43	60	63	2
19	1	1	2	39	7	15	37	37	3
55	5	2	1	34	9	4	34	27	4
21	2	1	2	48	13	19	45	51	3
45	4	2		60	10	29	57	59	3
34	3	1	2	67	12	39	57	51	3
29	2	2	2	22	4	0	22	36	4
58	5	1	2	35	8	8	21	35	3
57	5	1	2	44	6	1	26	21	3
24	2	1	2	72	12	28	53	52	2
15	1	2	2	29	5	8	53	46	4
25	2	1	2	79	14	44	56	55	1
57	5	1	1	43	7	4	27	30	3
25	2	2	2	22	5	0	32	23	4
51	5	1	2	39	9	15	38	37	4
23	2	1	2	69	13	24	38	56	2
21	2	1	2	52	12	24	42	44	2
32	3	2	1	40	7	5	30	27	3
59	5	1	2	29	6	5	32	35	4
35	3	1	2	45	9	3	26	28	3
42	4	1	2	46	6	3	37	44	4
52	5	1	1	35	9	9	29	24	4
38	3	1	1	64	11	18	50	52	3
57	5	1	2	40	9	10	27	25	3
47	4	2	1	28	6	9	22	24	4
24	2	2	2	63	10	1	44	35	3
26	2	2	2	47	12	20	43	49	2
30	3	1	2	47	11	13	49	41	2
19	1	1	2	76	14	39	58	59	2
17	1	1	2	65	12	16	45	49	2
27	2	1	2	35	9	3	30	30	4
17	1	2	2	39	8	12	21	24	4
20	2	2	2	59	11	15	43	53	2
23	2	2	2	51	11	30	40	42	3
44	4	1	2	44	10	7	32	36	3
24	2	1	1	30	8	7	32	34	4
54	5	2	1	40	9	3	32	24	4
33	3	1	1	42	7	12	23	22	4
42	4	2	2	28	8	8	34	26	4
58	5	2	2	24	6	9	24	33	4
47	4	2	2	56	9	14	41	41	2
36	3	2	1	46	8	33	48	49	2
30	3	2	2	37	5	2	33	40	4
58	5	1	2	24	8	5	28	34	4
48	4	2	1	20	6	15	62	56	4
29	2	2	2	47	6	14	27	42	4
17	1	1	2	81	12	52	50	55	1
36	3	2	1	39	6	12	34	35	3
27	2	1	1	82	19	34	56	57	1
22	2	2	2	45	10	12	30	32	3
35	3	2	1	20	4	5	23	24	4
28	2	1	2	69	16	30	60	71	2
37	3	1	2	52	10	15	41	45	2
47	4	2	2	29	6	0	24	22	4
32	3	2	1	46	9	10	30	34	3
39	3	1	2	54	11	14	34	29	3
46	4	2	1	22	7	8	21	27	4
54	5	1	2	38	7	14	28	25	4
51	5	1	1	30	7	2	32	43	4
19	1	1	2	73	15	44	50	50	1
16	1	2	2	50	12	6	30	36	2
32	3	2	2	61	11	28	56	64	3
52	5	2	1	32	5	0	36	33	4
39	3	1	2	50	12	14	43	42	3
43	4	1	2	55	11	18	39	31	3
20	2	1	2	71	13	32	55	57	2
53	5	2	1	20	4	0	34	31	4
58	5	2	2	37	8	4	22	24	3
24	2	1	2	54	11	12	31	36	3
20	2	1	2	81	13	36	54	60	1
47	4	2	2	44	9	8	41	43	3
19	1	1	2	77	13	40	60	50	2
50	5	1	1	29	7	8	33	34	4
41	4	2	1	51	10	18	53	58	3
36	3	2	2	48	11	17	43	40	3
61	6	2	2	35	7	9	32	33	4
34	3	1	2	52	9	15	39	49	3
23	2	1	2	27	9	8	28	32	3
28	2	2	1	59	11	17	48	48	2
31	3	2	1	36	8	10	26	28	3
57	5	1	2	67	11	18	43	44	2
33	3	2	1	54	8	8	32	39	3
40	4	1	1	39	6	8	42	33	3
52	5	2	2	26	6	7	40	38	4
68	6	2	1	30	4	7	44	36	4
29	2	2	1	44	9	15	30	38	3
59	5	1	1	28	6	9	27	27	4
67	6	1	2	22	6	6	22	22	4
57	5	2	2	38	10	7	39	37	2
35	3	2	1	48	9	14	33	36	3
42	4	1	1	47	8	6	40	45	3
52	5	1	1	38	9	1	24	26	3
48	4	2	2	38	7	0	28	36	3
17	1	1	2	75	14	46	60	57	2
56	5	1	1	33	8	2	33	28	3
64	6	1	1	82	15	43	48	45	1
26	2	2	2	65	11	30	56	57	2
48	4	2	2	53	10	22	52	48	3
65	6	1	2	46	9	9	32	44	3
47	4	1	1	24	4	8	33	38	4
53	5	2	1	38	8	0	26	32	4
55	5	2	1	36	8	5	47	43	4
56	5	2	1	53	9	13	44	35	3
54	5	2	1	31	8	9	33	35	3
50	5	2	2	32	8	7	40	47	4
60	6	2	1	34	9	9	38	31	4
18	1	1	2	76	15	30	61	59	1
40	4	1	1	44	9	8	39	38	3
52	5	1	2	27	7	0	28	23	3
48	4	1	2	50	11	14	52	42	3
20	2	1	2	29	9	8	50	46	3
22	2	1	1	75	16	38	53	52	2
57	5	1	2	48	5	5	36	36	3
46	4	1	2	64	10	16	40	43	2
26	2	1	1	70	14	38	51	55	2
27	2	1	1	71	15	39	57	56	2
27	2	1	2	49	10	28	38	34	3
47	4	1	2	56	9	25	42	40	3
47	4	1	2	49	10	27	38	34	3
29	2	2	1	59	12	28	57	60	3
18	1	1	2	35	5	2	30	35	4
28	2	2	1	39	10	16	33	29	4
27	2	2	1	21	4	0	31	25	4
18	1	1	2	28	6	5	35	28	4
32	3	2	2	47	10	20	45	46	3
20	2	2	2	35	6	3	32	35	3
25	2	2	1	30	7	0	40	38	3
23	2	1	2	76	13	38	55	59	2
43	4	1	2	35	6	1	46	40	3
21	2	2	2	85	14	35	55	55	1
31	3	1	1	61	10	27	39	38	2
26	2	1	2	37	8	10	46	43	3
51	5	2	2	37	6	0	43	39	4
